# Supplementary material for: Identification of Transcription Factors of Santalene Synthase Gene Promoters and SaSSY Cis-Elements through Yeast One-Hybrid Screening in Santalum album L
Source: Plants (Basel). 2024 Jul 8;13(13):1882. doi: 10.3390/plants13131882 (PMC11244121; doi:10.3390/plants13131882)
Supplement: Supplementary file 1 [file plants-13-01882-s001.zip › Table S1.xlsx]

## Sheet: Sheet1
Supplemental Table S1.The primer sets used in this study
Name	Sequence(5’-3’)
pGADT7-F (T7)	TAATACGACTCACTATAGGG
pGADT7-R（3’AD）	AGATGGTGCACGATGCACAG
pAbAi-Sal3G10690-F1	GAATTGAAAAGCTTGAATTCGAGCTCTTCACGGTGTTCGGACAGGTGATTT
pAbAi-Sal3G10690-R1	CGAGGTCGACAGATCCCCGGGTACCTAGTGAGAGAGCTGAGTATAAAACG
pAbAi-F	CAATCTAAGTCTGTGCTCCT
