# Supplementary material for: Identification of Transcription Factors of Santalene Synthase Gene Promoters and SaSSY Cis-Elements through Yeast One-Hybrid Screening in Santalum album L
Source: Plants (Basel). 2024 Jul 8;13(13):1882. doi: 10.3390/plants13131882 (PMC11244121; doi:10.3390/plants13131882)
Supplement: Supplementary file 1 [file plants-13-01882-s001.zip › Table S2.xlsx]

## Sheet: Sheet1
Supplemental Table S2.Information of genes interacted with SaSSY by yeast one hybrid screening
Number	Matched sequence ID	Percentage of identical matches(100%)	Alignment length	Expect value	Bit score	Biological process	Cellular component	Molecular function	KO ID	KO name	Pathway IDs	TF name	Protein family
1	Sal7G11910.1	99.19	247	3e-178	500	cellular process(GO:0009987);metabolic process(GO:0008152)	cellular anatomical entity(GO:0110165)	binding(GO:0005488);catalytic activity(GO:0003824);translation regulator activity(GO:0045182)	K03231	elongation factor 1-alpha	ko03013	--	--
2	Sal3G01210.1	99.58	236	5e-170	471	cellular process(GO:0009987);metabolic process(GO:0008152);response to stimulus(GO:0050896)	cellular anatomical entity(GO:0110165)	binding(GO:0005488);catalytic activity(GO:0003824)	--	--	--	--	--
3	Sal3G11990.1	99.14	232	1e-146	419	developmental process(GO:0032502);multicellular organismal process(GO:0032501)	cellular anatomical entity(GO:0110165)	--	--	--	--	--	--
4	Sal1G02190.1	100	177	3e-126	358	biological regulation(GO:0065007);cellular process(GO:0009987);localization(GO:0051179);metabolic process(GO:0008152)	cellular anatomical entity(GO:0110165)	binding(GO:0005488);catalytic activity(GO:0003824);molecular function regulator(GO:0098772);transporter activity(GO:0005215)	K07937	ADP-ribosylation factor 1/2	ko04144	C2H2	C2H2 family protein
5	Sal1G25220.1	100	189	4e-126	358	cellular process(GO:0009987);localization(GO:0051179)	cellular anatomical entity(GO:0110165)	binding(GO:0005488)	K07953	GTP-binding protein SAR1 [EC:3.6.5.-]	ko04141	bHLH	bHLH family protein
6	Sal3G06080.1	98.24	170	4e-122	346	cellular process(GO:0009987);developmental process(GO:0032502);growth(GO:0040007);metabolic process(GO:0008152);multicellular organismal process(GO:0032501);reproductive process(GO:0022414)	cellular anatomical entity(GO:0110165);protein-containing complex(GO:0032991)	binding(GO:0005488);structural molecule activity(GO:0005198)	K02882	large subunit ribosomal protein L18Ae	ko03010	--	--
7	Sal1G20630.1	100	188	2e-121	347	--	cellular anatomical entity(GO:0110165)	--	K17402	small subunit ribosomal protein S23	--	--	--
8	Sal6G20340.1	99.17	241	3e-115	340	biological regulation(GO:0065007);cellular process(GO:0009987);reproductive process(GO:0022414);response to stimulus(GO:0050896)	cellular anatomical entity(GO:0110165)	binding(GO:0005488)	K09503	DnaJ homolog subfamily A member 2	ko04141	--	--
9	Sal9G05540.1	99.46	185	1e-112	327	biological regulation(GO:0065007);cellular process(GO:0009987)	protein-containing complex(GO:0032991)	binding(GO:0005488)	K15128	mediator of RNA polymerase II transcription subunit 6	--	--	--
10	Sal8G04770.1	100	168	1e-108	313	--	cellular anatomical entity(GO:0110165)	--	K00128	aldehyde dehydrogenase (NAD+) [EC:1.2.1.3]	ko00053;ko00310;ko01110;ko01240;ko00280;ko00620;ko00561;ko00380;ko00010;ko00071;ko00410;ko00770;ko01100;ko00903;ko00330;ko00340	--	--
11	Sal3G10410.1	96.7	182	1e-106	307	cellular process(GO:0009987);metabolic process(GO:0008152)	cellular anatomical entity(GO:0110165);protein-containing complex(GO:0032991)	binding(GO:0005488);structural molecule activity(GO:0005198)	K02868	large subunit ribosomal protein L11e	ko03010	--	--
12	Sal10G04680.1	85.05	214	1e-104	304	cellular process(GO:0009987);metabolic process(GO:0008152)	cellular anatomical entity(GO:0110165);protein-containing complex(GO:0032991)	binding(GO:0005488);structural molecule activity(GO:0005198)	K02868	large subunit ribosomal protein L11e	ko03010	--	--
13	Sal9G04460.1	100	155	6e-103	296	biological regulation(GO:0065007);cellular process(GO:0009987);localization(GO:0051179);response to stimulus(GO:0050896)	cellular anatomical entity(GO:0110165)	binding(GO:0005488)	K10752	histone-binding protein RBBP4	--	--	--
14	Sal2G15080.1	100	142	3e-100	288	cellular process(GO:0009987);metabolic process(GO:0008152)	cellular anatomical entity(GO:0110165);protein-containing complex(GO:0032991)	structural molecule activity(GO:0005198)	K02973	small subunit ribosomal protein S23e	ko03010	NF-YB	NF-YB family protein
15	Sal6G03620.1	94.92	236	3e-97	288	--	--	binding(GO:0005488)	K09422	transcription factor MYB, plant	--	MYB	MYB family protein
16	Sal8G07920.2	97.89	142	4e-96	284	response to stimulus(GO:0050896)	cellular anatomical entity(GO:0110165)	--	K13993	HSP20 family protein	ko04141	--	--
17	Sal10G19060.1	97.86	140	1e-93	271	--	cellular anatomical entity(GO:0110165)	--	--	--	--	--	--
18	Sal3G04970.1	100	128	2e-88	257	cellular process(GO:0009987);developmental process(GO:0032502);metabolic process(GO:0008152);multicellular organismal process(GO:0032501);reproductive process(GO:0022414)	cellular anatomical entity(GO:0110165);protein-containing complex(GO:0032991)	structural molecule activity(GO:0005198)	K02927	ubiquitin-large subunit ribosomal protein L40e	ko03010;ko04120	YABBY	YABBY family protein
19	Sal9G20310.1	100	128	2e-88	257	cellular process(GO:0009987);developmental process(GO:0032502);metabolic process(GO:0008152);multicellular organismal process(GO:0032501);reproductive process(GO:0022414)	cellular anatomical entity(GO:0110165);protein-containing complex(GO:0032991)	structural molecule activity(GO:0005198)	K02927	ubiquitin-large subunit ribosomal protein L40e	ko04120;ko03010	YABBY	YABBY family protein
20	Sal4G05920.1	97.48	119	2e-74	224	cellular process(GO:0009987);metabolic process(GO:0008152)	--	catalytic activity(GO:0003824)	K09579	peptidyl-prolyl cis-trans isomerase NIMA-interacting 4 [EC:5.2.1.8]	--	--	--
21	Sal8G28460.1	99.08	109	4e-73	218	biological regulation(GO:0065007);cellular process(GO:0009987);metabolic process(GO:0008152);response to stimulus(GO:0050896)	cellular anatomical entity(GO:0110165)	binding(GO:0005488);catalytic activity(GO:0003824);protein tag(GO:0031386)	--	--	--	--	--
22	Sal7G04450.1	92.31	130	6e-68	208	biological process involved in interspecies interaction between organisms(GO:0044419);developmental process(GO:0032502);immune system process(GO:0002376);locomotion(GO:0040011);multicellular organismal process(GO:0032501);reproductive process(GO:0022414);response to stimulus(GO:0050896)	cellular anatomical entity(GO:0110165)	binding(GO:0005488)	--	--	--	--	--
23	Sal8G02050.1	99.5	199	1e-65	206	response to stimulus(GO:0050896)	--	--	--	--	--	--	--
24	Sal6G09630.1	100	120	5e-64	196	developmental process(GO:0032502);multicellular organismal process(GO:0032501);response to stimulus(GO:0050896)	cellular anatomical entity(GO:0110165)	catalytic activity(GO:0003824)	--	--	--	--	--
25	Sal2G08540.1	100	115	3e-62	191	cellular process(GO:0009987);metabolic process(GO:0008152)	cellular anatomical entity(GO:0110165);protein-containing complex(GO:0032991)	structural molecule activity(GO:0005198)	K02910	large subunit ribosomal protein L31e	ko03010	--	--
26	Sal1G10930.1	94.68	94	6e-61	183	--	cellular anatomical entity(GO:0110165)	--	--	--	--	--	--
27	Sal3G16100.1	95.76	118	1e-54	184	biological regulation(GO:0065007);developmental process(GO:0032502);reproductive process(GO:0022414)	cellular anatomical entity(GO:0110165)	binding(GO:0005488);molecular function regulator(GO:0098772)	K12486	stromal membrane-associated protein	ko04144	--	--
28	Sal5G07950.1	100	138	3e-53	171	--	--	--	--	--	--	--	--
29	Sal1G04220.1	100	84	6e-51	169	cellular process(GO:0009987);metabolic process(GO:0008152)	protein-containing complex(GO:0032991)	binding(GO:0005488);catalytic activity(GO:0003824)	K01689	enolase [EC:4.2.1.11]	ko00010;ko03018;ko01100;ko01230;ko01200;ko01110	--	--
30	SalUG01590.1	100	72	6e-47	158	biological regulation(GO:0065007);developmental process(GO:0032502);metabolic process(GO:0008152);multicellular organismal process(GO:0032501)	cellular anatomical entity(GO:0110165)	binding(GO:0005488);catalytic activity(GO:0003824)	K20667	beta-amyrin 28-monooxygenase [EC:1.14.14.126]	--	--	--
31	Sal9G10260.1	97.3	37	2e-41	72.8	--	cellular anatomical entity(GO:0110165)	--	--	--	--	--	--
32	Sal9G20080.1	100	65	7e-39	131	biological regulation(GO:0065007);cellular process(GO:0009987);metabolic process(GO:0008152)	cellular anatomical entity(GO:0110165);protein-containing complex(GO:0032991)	binding(GO:0005488);molecular function regulator(GO:0098772);structural molecule activity(GO:0005198)	K02942	large subunit ribosomal protein LP1	ko03010	--	--
33	Sal7G10880.1	64.49	107	4e-35	129	cellular process(GO:0009987);metabolic process(GO:0008152);response to stimulus(GO:0050896)	cellular anatomical entity(GO:0110165)	binding(GO:0005488);catalytic activity(GO:0003824)	K05359	arogenate/prephenate dehydratase [EC:4.2.1.91 4.2.1.51]	ko01230;ko01110;ko00400;ko01100	--	--
34	Sal6G03590.1	92.42	66	2e-34	120	cellular process(GO:0009987);metabolic process(GO:0008152)	cellular anatomical entity(GO:0110165);protein-containing complex(GO:0032991)	structural molecule activity(GO:0005198)	K02983	small subunit ribosomal protein S30e	ko03010	--	--
35	Sal7G13700.1	92.31	52	2e-31	108	cellular process(GO:0009987);metabolic process(GO:0008152)	cellular anatomical entity(GO:0110165);protein-containing complex(GO:0032991)	structural molecule activity(GO:0005198)	K02905	large subunit ribosomal protein L29e	ko03010	--	--
36	Sal1G10930.1	100	49	2e-30	104	--	cellular anatomical entity(GO:0110165)	--	--	--	--	--	--
37	Sal4G01130.1	100	57	3e-30	114	cellular process(GO:0009987);metabolic process(GO:0008152)	cellular anatomical entity(GO:0110165)	catalytic activity(GO:0003824)	K00793	riboflavin synthase [EC:2.5.1.9]	ko01100;ko00740;ko01110;ko01240	--	--
38	Sal6G00980.1	100	60	1e-25	81.3	--	--	--	--	--	--	--	--
39	Sal8G19250.1	100	44	2e-24	100	cellular process(GO:0009987);metabolic process(GO:0008152)	protein-containing complex(GO:0032991)	binding(GO:0005488);catalytic activity(GO:0003824)	K03009	DNA-directed RNA polymerases I, II, and III subunit RPABC4	ko03020	--	--
40	Sal8G02050.1	100	44	3e-22	89.4	response to stimulus(GO:0050896)	--	--	--	--	--	--	--
41	Sal6G10780.1	83.02	53	6e-21	88.6	--	--	--	--	--	--	--	--
42	Sal3G01670.1	100	39	3e-19	83.2	--	cellular anatomical entity(GO:0110165)	--	--	--	--	--	--
43	Sal6G19320.1	80.65	31	9e-07	48.1	cellular process(GO:0009987);metabolic process(GO:0008152)	cellular anatomical entity(GO:0110165)	binding(GO:0005488);catalytic activity(GO:0003824)	K13415	protein brassinosteroid insensitive 1 [EC:2.7.10.1 2.7.11.1]	ko04075	--	--
44	Sal10G11410.1	68.75	32	0.0003	41.6	cellular process(GO:0009987);metabolic process(GO:0008152)	--	--	--	--	--	--	--
45	Sal10G16660.1	42.86	28	0.7	28.9	--	cellular anatomical entity(GO:0110165)	catalytic activity(GO:0003824)	K09775	uncharacterized protein	--	--	--
46	Sal6G04770.1	44	25	1.1	29.6	cellular process(GO:0009987);localization(GO:0051179)	cellular anatomical entity(GO:0110165)	transporter activity(GO:0005215)	K15281	solute carrier family 35	--	--	--
47	Sal6G21330.1	37.5	40	1.3	30	--	--	--	--	--	--	--	--
48	Sal8G00430.4	42.86	35	1.5	28.1	cellular process(GO:0009987);developmental process(GO:0032502);metabolic process(GO:0008152);multicellular organismal process(GO:0032501);reproductive process(GO:0022414)	cellular anatomical entity(GO:0110165);protein-containing complex(GO:0032991)	binding(GO:0005488)	K14793	ribosomal RNA-processing protein 9	--	--	--
49	Sal1G25340.1	44.44	36	3.6	26.6	--	--	--	--	--	--	--	--
50	Sal1G00910.1	40.74	27	5.6	27.3	biological regulation(GO:0065007);reproductive process(GO:0022414);response to stimulus(GO:0050896)	cellular anatomical entity(GO:0110165)	binding(GO:0005488);transcription regulator activity(GO:0140110)	K09264	MADS-box transcription factor, plant	--	--	--
51	Sal4G10880.1	37.84	37	8.8	26.2	biological regulation(GO:0065007);cellular process(GO:0009987);developmental process(GO:0032502);multicellular organismal process(GO:0032501);reproductive process(GO:0022414)	cellular anatomical entity(GO:0110165)	binding(GO:0005488);transcription regulator activity(GO:0140110)	K09338	homeobox-leucine zipper protein	--	HD-ZIP	HD-ZIP family protein
annotation
Biological Process	means Involved in biological processes
Cellular Component	means Involved in cellular component
Molecular Function	means Involved in molecular function
KO ID	means KEGG database ID
KO name	means KEGG database description
Pathway IDs	means Involved in KEGG pathways
TF name	means Predicted transcription factor name
Protein family	means Predicted transcription factor family
